# Supplementary material for: Axial rotation affects the cognitive characteristics of spatial ability
Source: Front Psychol. 2024 Oct 29;15:1396441. doi: 10.3389/fpsyg.2024.1396441 (PMC11555111; doi:10.3389/fpsyg.2024.1396441)
Supplement: Supplementary file 1 [file Table_1.XLSX]

## Sheet: e1
gender	age	cube	body	group
1	20	4	8	1
1	20	5	8	1
1	21	10	5	1
1	20	10	6	1
1	20	8	9	1
1	19	9	9	1
1	20	9	9	1
1	20	8	11	1
1	20	9	10	1
1	21	10	10	1
1	19	11	10	1
1	20	10	11	1
1	19	10	11	1
1	20	10	11	1
1	20	11	10	1
1	19	12	10	1
1	20	11	11	1
1	20	11	11	1
1	20	12	11	1
1	20	12	11	1
1	18	11	12	1
1	21	11	12	1
1	19	11	12	1
1	20	12	12	1
1	20	12	12	1
1	21	12	12	1
2	19	7	5	1
2	20	8	5	1
2	20	4	10	1
2	19	5	10	1
2	19	10	6	1
2	20	9	8	1
2	19	8	10	1
2	20	10	8	1
2	20	11	8	1
2	20	10	9	1
2	19	9	11	1
2	19	11	9	1
2	21	10	11	1
2	20	10	11	1
2	20	10	11	1
2	19	11	10	1
2	19	12	10	1
2	21	10	12	1
2	19	12	11	1
2	19	11	12	1
2	19	11	12	1
2	19	12	12	1
2	18	12	12	1
2	19	12	12	1
1	20	8	11	2
1	19	8	11	2
1	20	10	12	2
1	19	10	10	2
1	20	9	10	2
1	20	10	12	2
1	20	12	8	2
1	20	12	8	2
1	20	12	12	2
1	20	11	11	2
1	20	11	12	2
1	20	10	10	2
1	18	4	7	2
1	20	4	4	2
1	20	2	3	2
2	19	12	10	2
2	20	10	12	2
1	19	1	1	2
1	20	11	12	2
1	18	9	12	2
1	20	10	10	2
1	20	11	12	2
1	20	10	10	2
1	20	5	10	2
1	19	6	7	2
1	19	8	11	2
1	23	4	8	2
1	20	4	7	2
1	20	12	11	2
1	23	4	8	2
2	20	6	11	2
2	19	9	12	2
2	20	11	11	2
2	19	5	10	2
2	19	10	11	2
2	21	11	10	2
2	19	10	9	2
2	20	12	10	2
2	20	12	10	2
2	19	5	10	2
2	19	5	10	2
2	19	11	12	2
2	19	9	11	2
2	19	8	7	2
2	19	3	3	2
2	20	9	11	2
2	20	6	9	2
1	19	10	9	3
1	20	10	9	3
2	21	10	9	3
1	20	10	10	3
1	20	11	9	3
2	19	10	10	3
2	20	10	10	3
1	18	10	10	3
1	18	9	11	3
2	17	10	10	3
2	16	10	10	3
1	17	9	11	3
1	20	11	10	3
2	19	11	10	3
1	19	10	11	3
2	18	9	12	3
2	20	9	12	3
2	19	10	11	3
1	20	10	11	3
1	20	11	10	3
2	19	9	12	3
1	18	10	11	3
2	17	10	11	3
1	20	10	12	3
2	20	10	12	3
2	18	10	12	3
2	21	11	11	3
2	18	10	12	3
2	19	11	11	3
2	17	10	12	3
1	19	11	12	3
1	21	11	12	3
1	19	11	12	3
2	20	11	12	3
2	20	12	11	3
1	20	12	11	3
2	19	11	12	3
2	16	11	12	3
2	16	11	12	3
2	16	11	12	3
1	20	12	12	3
2	19	12	12	3
1	18	12	12	3
1	20	12	12	3
1	20	12	12	3
1	20	12	12	3
1	20	12	12	3
1	16	12	12	3
1	16	12	12	3
1	17	12	12	3

## Sheet: e2
no	group	gender	ac_x45	ac_x90	ac_y45	ac_y90	ac_z90	ac_z45	rt_x45	rt_x90	rt_y45	rt_y90	rt_z45	rt_z90	xspeed	yspeed	zspeed	xper	yper	zper
1	1	2	1	0.986	0.986	0.93	0.986	1	446.81	450.29	450.08	593.29	472.94	496.83	362.3	314.224	1883.63	656.14	306.87	449.05
2	1	2	0.986	0.958	1	0.889	1	0.986	434.208	571.194	408.819	568.375	519.042	558.25	328.501	282.033	1147.72	297.222	249.263	479.834
3	1	1	1	0.986	1	0.986	1	1	364.833	643.403	400.292	709.958	438.486	565.653	161.539	145.318	353.865	86.263	90.626	311.319
4	1	1	1	0.986	0.958	0.958	0.986	1	392.014	628.653	474.778	616.208	505.153	569.278	190.163	318.179	701.754	155.375	333.348	441.028
5	1	1	0.972	0.986	0.972	0.944	1	1	423.25	654.556	456.139	608.306	538.458	597.556	194.547	295.728	761.447	191.944	303.972	479.36
6	1	1	1	1	1	0.958	0.986	1	488.389	725.903	622.153	781.667	644.583	656.972	189.463	282.107	3632.25	250.875	462.639	632.194
7	1	1	1	1	0.986	0.944	1	0.972	345.514	463.486	361.25	588.639	440	464.208	381.446	197.899	1858.89	227.542	133.861	415.792
8	1	2	1	1	1	1	1	1	640.611	683.278	523.417	632.806	510.542	592.597	1054.68	411.376	548.413	597.944	414.028	428.487
9	1	2	1	0.986	0.972	0.944	0.944	0.931	387.986	561.333	378.319	618.903	462.319	563.125	259.595	187.045	446.402	214.639	137.735	361.513
10	1	1	1	0.972	0.986	0.944	0.972	0.972	476.236	628.404	427.944	667.681	529.625	600.181	295.726	187.706	637.791	324.068	188.207	459.069
11	1	1	1	0.958	0.972	0.958	0.986	0.972	450.139	628.931	455.694	694.25	495.306	615.861	251.689	188.635	373.274	271.347	217.138	374.751
12	1	1	1	1	1	1	1	1	554.042	750.958	498.042	1074.33	612.917	797.569	228.524	78.0856	243.702	357.126	320.01	428.265
13	1	2	1	0.972	0.972	0.944	0.986	1	367.361	634.722	401.597	694.611	488.167	593.819	168.312	153.576	425.927	100	108.583	382.515
14	1	2	1	0.986	1	0.958	1	0.972	524.333	604.208	471.139	754.486	513.236	575.681	563.38	158.816	720.634	444.458	187.792	450.791
15	1	2	1	0.972	0.792	0.944	0.986	1	460.792	697.704	460.694	726	542.528	654.792	189.944	169.615	400.841	223.88	195.388	430.264
16	2	2	0.986	0.944	1	0.875	1	0.986	430.722	695.676	435.25	1018.07	505.958	626.042	169.841	77.2109	374.738	165.768	262.39	385.874
17	2	1	0.944	0.764	0.958	0.875	0.986	0.958	450.347	943.583	542.556	880.472	691.972	793.625	91.2342	133.169	442.682	250.05	204.64	590.319
18	2	2	0.986	0	1	0.944	0.98	0.986	416.847	1227.11	421.042	713.514	602.986	1006.76	55.5372	153.861	111.447	299.65	128.57	199.208
19	2	2	1	0.903	1	1	0.958	1	420.792	1014.94	568.528	975.319	543.764	803.903	75.7382	110.622	172.984	464.35	161.737	283.625
20	2	2	0.972	0.9	0.986	0.929	0.972	0.986	595.875	970.681	581.028	1009.63	603.181	773.708	120.062	104.993	263.888	221.069	152.427	432.654
21	2	2	0.986	0.931	0.958	0.917	0.986	0.972	389.194	644.125	632.306	868.45	483.222	715.417	176.518	209.086	193.803	134.263	417.084	251.027
22	2	2	1	0.92	0.986	0.99	1	1	497.042	575.556	578.069	1124.54	611.458	705.292	573.146	82.347	479.57	418.528	31.601	517.624
23	2	2	1	0.94	1	0.958	0.986	1	466.792	680.083	490.292	910.361	552.292	675.153	210.979	107.125	366.268	253.501	70.223	429.431
24	2	1	1	0.944	0.986	0.931	0.972	0.944	348	549.139	347.111	566.944	409.444	492.375	223.726	204.701	542.62	146.861	127.278	326.513
25	2	1	1	1	1	0.75	0.958	0.958	443	651.708	395.681	658.889	512.361	497.278	215.612	170.967	626.96	234.292	132.473	527.444
26	2	1	0.986	0.903	0.986	0.944	0.986	0.986	388.083	764.764	429.917	686.917	441.403	513.444	119.464	175.097	624.644	11.402	172.917	369.362
27	2	1	0.958	0.972	1	0.958	1	0.986	450.278	689.389	462.375	694	498.181	549.598	188.197	194.28	875.197	211.167	230.75	446.764
28	2	1	1	0.958	0.986	0.903	0.986	0.972	427.5	553.5	437.347	558.819	462.958	620.264	357.143	370.456	286.067	301.5	315.875	305.652
29	2	1	1	0.986	1	0.986	0.972	0.986	395.972	504.569	377.514	683.639	435.444	499.972	414.376	146.999	697.372	287.375	71.389	370.916
30	2	1	1	0.986	0.986	0.986	1	1	421.625	736.403	504.153	1067.22	454.111	696.347	142.958	79.9192	185.769	106.847	158.65	211.875
31	3	2	1	0.96	1	0.99	0.98	1	460.556	550	525.5	998.9	549.097	606.6	255.1	69.06	177.87	219.9	154	365.6
32	3	2	1	0.944	0.986	0.886	0.986	0.958	559.167	905.155	704.208	1206.64	596.764	749.028	130.062	89.5638	295.539	213.179	201.773	444.5
33	3	2	1	1	1	0.958	1	1	426.347	520.889	531.667	973.389	488.361	546.375	475.979	101.874	775.675	331.805	89.945	430.347
34	3	2	1	0.944	1	0.972	0.972	0.972	362.778	817.278	422.694	1000.67	419.792	678.153	99.0099	77.8583	174.175	260.62	399.5	161.431
35	3	1	1	1	0.972	0.986	1	0.986	460.472	737.931	550.319	705.069	742.347	625.194	162.186	290.792	152	183.013	395.569	859.5
36	3	1	0.931	0.718	0.917	0.875	0.972	0.944	539.403	892.873	633.111	1056.56	538.903	666.097	127.309	106.271	353.79	185.933	209.666	411.709
37	3	1	1	0.9	1	0.944	0.972	0.972	591.139	650.9	670.472	956.042	638.718	760.958	96.9	157.58	368.128	410.65	384.902	516.478
38	3	1	1	0.944	0.986	0.958	0.958	0.986	661.889	603.667	420.694	655.903	458.056	693.542	156.01	191.319	191.094	720.111	185.485	222.57
39	3	2	1	0.986	1	1	0.986	0.986	680.75	851.181	732.181	985.806	714.583	742.403	264.036	177.427	1617.54	510.319	478.556	686.763
40	3	2	1	0.931	1	1	1	0.986	592.778	971.042	540.25	1174.07	849.75	864.437	118.965	70.9981	3063.93	214.514	214.56	835.063
41	3	2	1	0.931	0.972	0.958	1	1	521.208	1008.57	481.069	954.792	474	664.222	92.334	94.9922	236.566	33.847	7.346	283.778
42	3	2	0.972	0.94	0.958	0.861	0.958	0.931	449.694	466.64	502	1149.26	559.806	1016.99	66.32	69.5234	98.4295	262.54	544	102.626
43	3	1	1	0.92	1	0.764	1	0.986	410.764	699.1	744.194	1142.72	626.625	656.653	98.45	112.916	1498.6	324.65	345.666	596.597
44	3	1	0.986	0.95	0.986	0.958	0.972	0.972	392.292	303	391.681	701.722	505.375	561.153	154	145.142	806.77	259.65	81.64	449.597
45	3	1	0.986	0.88	0.986	0.861	0.972	0.972	455.278	555.11	520.278	790.639	552.139	713.972	178.54	166.444	278.064	494	249.917	390.306
46	3	1	1	0.928	1	0.958	1	1	1277.71	1439.35	846.444	1270.49	931.861	914.417	278.396	106.122	464.89	1116.07	422.402	949.305
